# Supplementary material for: Application of Textile Composite Materials as a Sorbent for Cleaning Up Oil Spills
Source: Materials (Basel). 2025 Mar 4;18(5):1146. doi: 10.3390/ma18051146 (PMC11901613; doi:10.3390/ma18051146)
Supplement: Supplementary file 1 [file materials-18-01146-s001.zip]

Archive with 1 entries (1 files):
- materials-3481315-supplementary.pdf
